# Supplementary material for: Physiological and genetic characterization of heat stress effects in a common bean RIL population
Source: PLoS One. 2021 Apr 29;16(4):e0249859. doi: 10.1371/journal.pone.0249859 (PMC8084131; doi:10.1371/journal.pone.0249859)
Supplement: S1 Table — The machine learning algorithm to classify viable and non-viable pollen was based on these features. (XLSX) [file pone.0249859.s005.xlsx]

## Sheet: Hoja1
Name	Category	Description	Formula
Width	Geometric attributes	Length of the largest line enclosed in the pollen and perpendicular to Hight.
Height	Geometric attributes	Length of the largest line enclosed in the pollen.
perimeter	Geometric attributes	Length of the perimeter of the mask image.
Shape	Geometric attributes	Measures how circular is the pollen. Its values are in the range [0,1], where 1 corresponds to a perfect circle.
aspect Ratio	Geometric attributes	Ratio between the weight and height
Area	Geometric attributes	Refers to the number of pixels with level ’1’ in the pollen segmentation mask.
Centroid X	Geometric attributes	Center coordinate of the min enclosing circle at the x axe
Centroid Y	Geometric attributes	Center coordinate of the min enclosing circle at the y axe
Extent	Geometric attributes	Portion of the area of the bounding box contained in the pollen.
Radius	Geometric attributes	Radius of the min enclosing circle of the segmented pollen grain
npoints	Geometric attributes	Number of points on the contour
homogeneity	Texture features compute by using the grey level co-occurrence matrix (GLCM)	Measures how close the distribution of objects of the GLCM are to the diagonal of the GLCM
contrast	Texture features compute by using the grey level co-occurrence matrix (GLCM)	Mean intensity difference between a pixel and its neighbors.
Color Bgr	Color	RGB colors at the center of the pollen grain
Color HSV	Color	HSV colors at the center of the pollen grain
